# Supplementary material for: CRISPR-FRT targets shared sites in a knock-out collection for off-the-shelf genome editing
Source: Nat Commun. 2018 Jun 8;9:2231. doi: 10.1038/s41467-018-04651-5 (PMC5993718; doi:10.1038/s41467-018-04651-5)
Supplement: Supplementary file 4 — Supplementary Data 1 [file 41467_2018_4651_MOESM4_ESM.xlsx]

## Sheet: Strains and Plasmids
Name	Relevant genotype	Source
Strains
BW25113	F−, ∆(araD − araB)567, λ−, rph−, lacZ4787(::rrnB-3)568, ∆(rhaD − rhaB), hsdR514	Baba, T. et al. Construction of Escherichia coli K-12 in-frame, single-gene knockout mutants: the Keio collection. Molecular Systems Biololgy 2, 2006.0008 (2006).
MG1655	F−, λ−, rph-1	Lab collection
DH5α	fhuA2 Δ(argF-lacZ)U169 phoA gln V44 Φ80 Δ(lacZ)M15 gyrA96 recA1 relA1endA1 thi-1 hsdR17	New England Biolabs
HME45	W3110 ΔlacU169 λc1857 Δ(cro-bioA)	Yu D.G., et al. An efficient recombination system for chromosome engineering in Escherichia coli. Proceedings of the National Academy of Sciences of the USA 97:5978–5983 (2000).
JW0452	BW25113 ∆acrA::FRT-KanR-FRT	Baba, T. et al. Construction of Escherichia coli K-12 in-frame, single-gene knockout mutants: the Keio collection. Molecular Systems Biololgy 2, 2006.0008 (2006).
JW0453	BW25113 ∆acrR::FRT-KanR-FRT	Baba, T. et al. Construction of Escherichia coli K-12 in-frame, single-gene knockout mutants: the Keio collection. Molecular Systems Biololgy 2, 2006.0008 (2006).
JW4344	BW25113 ∆deoC::FRT-KanR-FRT	Baba, T. et al. Construction of Escherichia coli K-12 in-frame, single-gene knockout mutants: the Keio collection. Molecular Systems Biololgy 2, 2006.0008 (2006).
JW0393	BW25113 ∆malZ::FRT-KanR-FRT	Baba, T. et al. Construction of Escherichia coli K-12 in-frame, single-gene knockout mutants: the Keio collection. Molecular Systems Biololgy 2, 2006.0008 (2006).
JW0105	BW25113 ∆nadC::FRT-KanR-FRT	Baba, T. et al. Construction of Escherichia coli K-12 in-frame, single-gene knockout mutants: the Keio collection. Molecular Systems Biololgy 2, 2006.0008 (2006).
JW2343	BW25113 ∆vacJ::FRT-KanR-FRT	Baba, T. et al. Construction of Escherichia coli K-12 in-frame, single-gene knockout mutants: the Keio collection. Molecular Systems Biololgy 2, 2006.0008 (2006).
JW3007	BW25113 ∆ygiD::FRT-KanR-FRT	Baba, T. et al. Construction of Escherichia coli K-12 in-frame, single-gene knockout mutants: the Keio collection. Molecular Systems Biololgy 2, 2006.0008 (2006).
JW5502	BW25113 ∆ygiV::FRT-KanR-FRT	Baba, T. et al. Construction of Escherichia coli K-12 in-frame, single-gene knockout mutants: the Keio collection. Molecular Systems Biololgy 2, 2006.0008 (2006).
JW5588	BW25113 ∆yigI::FRT-KanR-FRT	Baba, T. et al. Construction of Escherichia coli K-12 in-frame, single-gene knockout mutants: the Keio collection. Molecular Systems Biololgy 2, 2006.0008 (2006).
JW4074	BW25113 ∆basR::FRT-KanR-FRT	Baba, T. et al. Construction of Escherichia coli K-12 in-frame, single-gene knockout mutants: the Keio collection. Molecular Systems Biololgy 2, 2006.0008 (2006).
JW4073	BW25113 ∆basS::FRT-KanR-FRT	Baba, T. et al. Construction of Escherichia coli K-12 in-frame, single-gene knockout mutants: the Keio collection. Molecular Systems Biololgy 2, 2006.0008 (2006).
JW3367	BW25113 ∆envZ::FRT-KanR-FRT	Baba, T. et al. Construction of Escherichia coli K-12 in-frame, single-gene knockout mutants: the Keio collection. Molecular Systems Biololgy 2, 2006.0008 (2006).
JW0451	BW25113 ∆acrB::FRT-KanR-FRT	Baba, T. et al. Construction of Escherichia coli K-12 in-frame, single-gene knockout mutants: the Keio collection. Molecular Systems Biololgy 2, 2006.0008 (2006).
JW1081	BW25113 ∆fabF::FRT-KanR-FRT	Baba, T. et al. Construction of Escherichia coli K-12 in-frame, single-gene knockout mutants: the Keio collection. Molecular Systems Biololgy 2, 2006.0008 (2006).
JW3935	BW25113 ∆fabR::FRT-KanR-FRT	Baba, T. et al. Construction of Escherichia coli K-12 in-frame, single-gene knockout mutants: the Keio collection. Molecular Systems Biololgy 2, 2006.0008 (2006).
JW1236	BW25113 ∆oppB::FRT-KanR-FRT	Baba, T. et al. Construction of Escherichia coli K-12 in-frame, single-gene knockout mutants: the Keio collection. Molecular Systems Biololgy 2, 2006.0008 (2006).
JW3732	BW25113 ∆rbsR::FRT-KanR-FRT	Baba, T. et al. Construction of Escherichia coli K-12 in-frame, single-gene knockout mutants: the Keio collection. Molecular Systems Biololgy 2, 2006.0008 (2006).
JW4359	BW25113 ∆rob::FRT-KanR-FRT	Baba, T. et al. Construction of Escherichia coli K-12 in-frame, single-gene knockout mutants: the Keio collection. Molecular Systems Biololgy 2, 2006.0008 (2006).
JW4128	BW25113 ∆mutL::FRT-KanR-FRT	Baba, T. et al. Construction of Escherichia coli K-12 in-frame, single-gene knockout mutants: the Keio collection. Molecular Systems Biololgy 2, 2006.0008 (2006).
JW2799	BW25113 ∆mutH::FRT-KanR-FRT	Baba, T. et al. Construction of Escherichia coli K-12 in-frame, single-gene knockout mutants: the Keio collection. Molecular Systems Biololgy 2, 2006.0008 (2006).
JW3786	BW25113 ∆uvrD::FRT-KanR-FRT	Baba, T. et al. Construction of Escherichia coli K-12 in-frame, single-gene knockout mutants: the Keio collection. Molecular Systems Biololgy 2, 2006.0008 (2006).
JW3198	BW25113 ∆sspA::FRT-KanR-FRT	Baba, T. et al. Construction of Escherichia coli K-12 in-frame, single-gene knockout mutants: the Keio collection. Molecular Systems Biololgy 2, 2006.0008 (2006).
JW1100	BW25113 ∆mfd::FRT-KanR-FRT	Baba, T. et al. Construction of Escherichia coli K-12 in-frame, single-gene knockout mutants: the Keio collection. Molecular Systems Biololgy 2, 2006.0008 (2006).
JW0936	BW25113 ∆rmf::FRT-KanR-FRT	Baba, T. et al. Construction of Escherichia coli K-12 in-frame, single-gene knockout mutants: the Keio collection. Molecular Systems Biololgy 2, 2006.0008 (2006).
JW5349	BW25113 ∆yehL::FRT-KanR-FRT	Baba, T. et al. Construction of Escherichia coli K-12 in-frame, single-gene knockout mutants: the Keio collection. Molecular Systems Biololgy 2, 2006.0008 (2006).
JW2669	BW25113 ∆recA::FRT-KanR-FRT	Baba, T. et al. Construction of Escherichia coli K-12 in-frame, single-gene knockout mutants: the Keio collection. Molecular Systems Biololgy 2, 2006.0008 (2006).
DCM189	BW25113 ∆acrA::FRT	This work
DCM190	BW25113 ∆acrR::FRT	This work
DCM194	BW25113 ∆deoC::FRT	This work
DCM188	BW25113 ∆malZ::FRT	This work
DCM186	BW25113 ∆nadC::FRT	This work
DCM192	BW25113 ∆vacJ::FRT	This work
DCM193	BW25113 ∆ygiD::FRT	This work
DCM195	BW25113 ∆ygiV::FRT	This work
DCM196	BW25113 ∆yigI::FRT	This work
DCM197	BW25113 acrA_D268N	This work
DCM198	BW25113 deoC_A225V	This work
DCM199	BW25113 vacJ_L8F	This work
DCM200	BW25113 ygiD_A125T	This work
DCM201	BW25113 nadC_Y6C	This work
DCM202	BW25113 malZ_A169V	This work
DCM207	BW25113 ΔrecA::FRT	This work
DCM232	BW25113 acrR_K55E	This work
DCM233	BW25113 acrR_M1I	This work
DCM234	BW25113 acrR_V29fs	This work
DCM235	BW25113 acrR_W63R	This work
DCM236	BW25113 yehL_S90P [pCas9cr4]	This work
TS001	BW25113 envZ_L116P	This work
TS002	BW25113 acrB_S775P	This work
TS003	BW25113 fabF_T138A	This work
TS004	BW25113 fabR_V92A	This work
TS005	BW25113 oppB_A180E	This work
TS006	BW25113 rbsR_T15A	This work
TS007	SX43 Δrob::FRT-KanR-FRT	This work
TS008	SX43 rob_F82L	This work
TS009	BW25113 mutL_S101R	This work
TS010	BW25113 mutL_H270R	This work
TS011	BW25113 mutH_W108R	This work
TS012	BW25113 uvrD_I74V	This work
TS013	BW25113 uvrD_E642G	This work
TS014	BW25113 sspA_H85R	This work
TS015	BW25113 sspA_L165P	This work
TS016	BW25113 sspA_T61P	This work
TS017	BW25113 sspA_L156P	This work
TS018	BW25113 mfd_V864R	This work
TS019	BW25113 fabA_L90Q	This work
TS020	BW25113 fabF_T138A ΔacrB::FRT-KanR-FRT	This work
TS021	BW25113 fabF_T138A acrB_S775P	This work
TS022	BW25113 fabA_L90Q ΔfabR::FRT-KanR-FRT	This work
TS023	BW25113 fabA_L90Q fabR_V92A	This work
CW100	MG1655 ΔbasS::FRT-KanR-FRT	This work
CW101	MG1655 ΔbasR::FRT-KanR-FRT	This work
CW102	MG1655 ΔyejL::FRT-KanR-FRT	This work
CW103	MG1655 basR_G53E	This work
CW104	MG1655 basS_L10P	This work
CW105	MG1655 basS_C84R	This work
CW106	MG1655 yejM_P126S:D347G:G348S	This work
CW107	MG1655 yejM_P126S	This work
CW108	MG1655 yejM_R165C:D347G:G348S:V367A	This work
CW109	MG1655 yejM_P126S:D347G:G348S ΔbasR::FRT-KanR-FRT [pCas9cr4]	This work
CW110	MG1655 yejM_R165C:D347G:G348S:V367A ΔbasS::FRT-KanR-FRT [pCas9cr4]	This work
CW111	MG1655 yejM_P126S:D347G:G348S basR_G53E	This work
CW112	MG1655 yejM_R165C:D347G:G348S:V367A basS_C84R	This work
Plasmids
pTargetF	pTrc99A, Amp::aadA, pij23119 promoter, gRNA scaffold, pTargetF was a gift from Sheng Yang (Addgene plasmid # 62226)	Jiang, Y. et al. Multigene Editing in the Escherichia coli Genome via the CRISPR-Cas9 System. Applied and Environmental Microbiology 81, 2506–2514 (2015).
pCas	pKD46, Amp::Kan, cas9, native cas9 promoter, pCas was a gift from Sheng Yang (Addgene plasmid # 62225)	Jiang, Y. et al. Multigene Editing in the Escherichia coli Genome via the CRISPR-Cas9 System. Applied and Environmental Microbiology 81, 2506–2514 (2015).
pKDsgRNA	Temperature sensitive ori101 (30°C with repA), contains λ-Red genes for recombination (exo, bet and gam) behind an arabinose inducible promoter (pBAD), contains protospacer sequence (N20, sgRNA) behind an anhydrotetracyclin (aTc) inducible promoter (pTET), SpecR	Reisch, C. R. & Prather, K. L. The no-SCAR (Scarless Cas9 Assisted Recombineering) system for genome editing in Escherichia coli. Scientific Reports 5, 15096 (2015).
pCas9-cr4	p15A ori (37°C), contains the cas9 nickase gene from Streptococcus pyogenes behind an anhydrotetracyclin (aTc) inducible promoter (pTET), CmR	Reisch, C. R. & Prather, K. L. The no-SCAR (Scarless Cas9 Assisted Recombineering) system for genome editing in Escherichia coli. Scientific Reports 5, 15096 (2015).
pTargetF-FRT	pTargetF with FRT targeting protospacer sequence	This work
pKDsgRNA-FRT	pKDsgRNA with FRT targeting protospacer sequence	This work
pACYC184-lexA	CmR	Marciano, D.C. et al. Negative feedback in genetic circuits confers evolutionary resilience and capacitance. Cell Reports, 7(6), 1789–1795 (2014).
pCas-CmR(+)	KanS, CmR pCas	This work
pGE591	recA	Weisemann JM & Weinstock GM. Mutations at the cysteine codons of the recA gene of Escherichia coli. DNA 7, 389-398 (1988).
pGE591-G22Y	recA G22Y	Adikesavan, A. et al. Separation of recombination and SOS response in Escherichia coli RecA suggests LexA interaction sites. PLoS Genet 7,e1002244 (2011). DOI: 10.1371/journal.pgen.1002244
pGE591-K23Y	recA K23Y	Adikesavan, A. et al. Separation of recombination and SOS response in Escherichia coli RecA suggests LexA interaction sites. PLoS Genet 7,e1002244 (2011). DOI: 10.1371/journal.pgen.1002244
pGE591-G24Y	recA G24Y	Adikesavan, A. et al. Separation of recombination and SOS response in Escherichia coli RecA suggests LexA interaction sites. PLoS Genet 7,e1002244 (2011). DOI: 10.1371/journal.pgen.1002244
pGE591-G87Y	recA G87Y	Adikesavan, A. et al. Separation of recombination and SOS response in Escherichia coli RecA suggests LexA interaction sites. PLoS Genet 7,e1002244 (2011). DOI: 10.1371/journal.pgen.1002244
pGE591-K88Y	recA K88Y	Adikesavan, A. et al. Separation of recombination and SOS response in Escherichia coli RecA suggests LexA interaction sites. PLoS Genet 7,e1002244 (2011). DOI: 10.1371/journal.pgen.1002244
pGE591-T89A	recA T89A	Adikesavan, A. et al. Separation of recombination and SOS response in Escherichia coli RecA suggests LexA interaction sites. PLoS Genet 7,e1002244 (2011). DOI: 10.1371/journal.pgen.1002244
pGE591-G108Y	recA G108Y	Adikesavan, A. et al. Separation of recombination and SOS response in Escherichia coli RecA suggests LexA interaction sites. PLoS Genet 7,e1002244 (2011). DOI: 10.1371/journal.pgen.1002244
pGE591-E123A	recA E123A	Adikesavan, A. et al. Separation of recombination and SOS response in Escherichia coli RecA suggests LexA interaction sites. PLoS Genet 7,e1002244 (2011). DOI: 10.1371/journal.pgen.1002244
pGE591-L126A	recA L126A	Adikesavan, A. et al. Separation of recombination and SOS response in Escherichia coli RecA suggests LexA interaction sites. PLoS Genet 7,e1002244 (2011). DOI: 10.1371/journal.pgen.1002244
pGE591-E154A	recA E154A	Adikesavan, A. et al. Separation of recombination and SOS response in Escherichia coli RecA suggests LexA interaction sites. PLoS Genet 7,e1002244 (2011). DOI: 10.1371/journal.pgen.1002244
pGE591-G165W	recA G165W	Adikesavan, A. et al. Separation of recombination and SOS response in Escherichia coli RecA suggests LexA interaction sites. PLoS Genet 7,e1002244 (2011). DOI: 10.1371/journal.pgen.1002244
pGE591-A168Y	recA A168Y	Adikesavan, A. et al. Separation of recombination and SOS response in Escherichia coli RecA suggests LexA interaction sites. PLoS Genet 7,e1002244 (2011). DOI: 10.1371/journal.pgen.1002244
pGE591-S172W	recA S172W	Adikesavan, A. et al. Separation of recombination and SOS response in Escherichia coli RecA suggests LexA interaction sites. PLoS Genet 7,e1002244 (2011). DOI: 10.1371/journal.pgen.1002244
pGE591-Q173A	recA Q173A	Adikesavan, A. et al. Separation of recombination and SOS response in Escherichia coli RecA suggests LexA interaction sites. PLoS Genet 7,e1002244 (2011). DOI: 10.1371/journal.pgen.1002244
pGE591-R176A	recA R176A	Adikesavan, A. et al. Separation of recombination and SOS response in Escherichia coli RecA suggests LexA interaction sites. PLoS Genet 7,e1002244 (2011). DOI: 10.1371/journal.pgen.1002244
pGE591-N181A	recA N181A	Adikesavan, A. et al. Separation of recombination and SOS response in Escherichia coli RecA suggests LexA interaction sites. PLoS Genet 7,e1002244 (2011). DOI: 10.1371/journal.pgen.1002244
pGE591-N186A	recA N186A	Adikesavan, A. et al. Separation of recombination and SOS response in Escherichia coli RecA suggests LexA interaction sites. PLoS Genet 7,e1002244 (2011). DOI: 10.1371/journal.pgen.1002244
pGE591-G204S	recA G204S	Adikesavan, A. et al. Separation of recombination and SOS response in Escherichia coli RecA suggests LexA interaction sites. PLoS Genet 7,e1002244 (2011). DOI: 10.1371/journal.pgen.1002244
pGE591-G212Y	recA G212Y	Adikesavan, A. et al. Separation of recombination and SOS response in Escherichia coli RecA suggests LexA interaction sites. PLoS Genet 7,e1002244 (2011). DOI: 10.1371/journal.pgen.1002244
pGE591-D224A	recA D224A	Adikesavan, A. et al. Separation of recombination and SOS response in Escherichia coli RecA suggests LexA interaction sites. PLoS Genet 7,e1002244 (2011). DOI: 10.1371/journal.pgen.1002244
pGE591-R226A	recA R226A	Adikesavan, A. et al. Separation of recombination and SOS response in Escherichia coli RecA suggests LexA interaction sites. PLoS Genet 7,e1002244 (2011). DOI: 10.1371/journal.pgen.1002244
pGE591-V238A	recA V238A	Adikesavan, A. et al. Separation of recombination and SOS response in Escherichia coli RecA suggests LexA interaction sites. PLoS Genet 7,e1002244 (2011). DOI: 10.1371/journal.pgen.1002244
pGE591-K245A	recA K245A	Adikesavan, A. et al. Separation of recombination and SOS response in Escherichia coli RecA suggests LexA interaction sites. PLoS Genet 7,e1002244 (2011). DOI: 10.1371/journal.pgen.1002244
pGE591-G288Y	recA G288Y	Adikesavan, A. et al. Separation of recombination and SOS response in Escherichia coli RecA suggests LexA interaction sites. PLoS Genet 7,e1002244 (2011). DOI: 10.1371/journal.pgen.1002244
pGE591-K294A	recA K294A	Adikesavan, A. et al. Separation of recombination and SOS response in Escherichia coli RecA suggests LexA interaction sites. PLoS Genet 7,e1002244 (2011). DOI: 10.1371/journal.pgen.1002244
pGE591-Q300A	recA Q300A	Adikesavan, A. et al. Separation of recombination and SOS response in Escherichia coli RecA suggests LexA interaction sites. PLoS Genet 7,e1002244 (2011). DOI: 10.1371/journal.pgen.1002244
pGE591-N304D	recA N304D	Adikesavan, A. et al. Separation of recombination and SOS response in Escherichia coli RecA suggests LexA interaction sites. PLoS Genet 7,e1002244 (2011). DOI: 10.1371/journal.pgen.1002244
pGE591-N312A	recA N312A	Adikesavan, A. et al. Separation of recombination and SOS response in Escherichia coli RecA suggests LexA interaction sites. PLoS Genet 7,e1002244 (2011). DOI: 10.1371/journal.pgen.1002244
pGE591-I17S	recA I17S	This work
pGE591-F21D	recA F21D	This work
pGE591-F21G	recA F21G	This work
pGE591-L29D	recA L29D	This work
pGE591-G30I	recA G30I	This work
pGE591-S34L	recA S34L	This work
pGE591-S34W	recA S34W	This work
pGE591-V37M	recA V37M	This work
pGE591-R60F	recA R60F	This work
pGE591-R60H	recA R60H	This work
pGE591-R60Q	recA R60Q	This work
pGE591-R60S	recA R60S	This work
pGE591-R85F	recA R85F	This work
pGE591-K88E	recA K88E	This work
pGE591-H97A	recA H97A	This work
pGE591-R105F	recA R105F	This work
pGE591-D112L	recA D112L	This work
pGE591-D112W	recA D112W	This work
pGE591-L115S	recA L115S	This work
pGE591-Q124E	recA Q124E	This work
pGE591-Q124S	recA Q124S	This work
pGE591-I128A	recA I128A	This work
pGE591-G136L	recA G136L	This work
pGE591-A137E	recA A137E	This work
pGE591-V138D	recA V138D	This work
pGE591-V138G	recA V138G	This work
pGE591-D139L	recA D139L	This work
pGE591-M164L	recA M164L	This work
pGE591-G165A	recA G165A	This work
pGE591-A167D	recA A167D	This work
pGE591-A169G	recA A169G	This work
pGE591-M170E	recA M170E	This work
pGE591-M170K	recA M170K	This work
pGE591-N213F	recA N213F	This work
pGE591-A214K	recA A214K	This work
pGE591-S220F	recA S220F	This work
pGE591-S220G	recA S220G	This work
pGE591-S220T	recA S220T	This work
pGE591-R222H	recA R222H	This work
pGE591-G288A	recA G288A	This work
pKD13	FRT-KanR-FRT	Datsenko, K. A. & Wanner, B. L. One-step inactivation of chromosomal genes in Escherichia coli K-12 using PCR products. Proceedings of the National Academy of Sciences of the USA 97, 6640–6645 (2000).
pCP20	Temperature sensitive ori (30°C), contains yeast flippase recombinase, ApR, CmR	Datsenko, K. A. & Wanner, B. L. One-step inactivation of chromosomal genes in Escherichia coli K-12 using PCR products. Proceedings of the National Academy of Sciences of the USA 97, 6640–6645 (2000).
pOX38-Tc	F-derived conjugal plasmid that contains the entire tra region, TetR	Gift of Laura Frost
pOX38-Tc-ΔtraT::kan	pOX38-Tc plasmid where the traT gene has been replaced by an FRT-Kan cassette, TetR, KanR	This study
pOX38-Tc-traT-FLAG	pOX38-Tc plasmid where the 3’end of the traT gene has a 1X-FLAG tag, TetR	This study
