# Supplementary material for: CRISPR-FRT targets shared sites in a knock-out collection for off-the-shelf genome editing
Source: Nat Commun. 2018 Jun 8;9:2231. doi: 10.1038/s41467-018-04651-5 (PMC5993718; doi:10.1038/s41467-018-04651-5)
Supplement: Supplementary file 5 — Supplementary Data 2 [file 41467_2018_4651_MOESM5_ESM.xlsx]

## Sheet: Primers
Name	Sequence
gRNA:FRT	ATACTAGTCCTATACTTTCTAGAGAATGTTTTAGAGCTAGAAATAGCAAGTTAAAATAAGG
gRNA:LexA_G85-2	AGACTAGTATTATACCTAGGACTGAGCTAGC
repA101-1	CATGTCGACCTCAGATCCTTCCGTATTTAGCC
oriR101-CmR-2	CGAAAACTCACGTTAAGGGATTTTGCCGTTACGCACCACCCCG
oriR101-CmR-2-complement	GCAGGGAAAGCCACGTTGTGTCCCTGTTGATACCGGGAAGCC
CmR-tracr-2-complement	GCAGGGAAAGCCACGTTGTGTCCCTGTTGATACCGGGAAGCC
acrA-fwd	CACCGCGCGTAACGCCAGC
acrA-rev	CAGGGTGATCTGCACGGTACCCG
acrR-fwd	GCCAACGGCGGGCATCTGC
acrR	GTTGCGCCTGCAGGTCCGC
deoC-fwd	TGTTGCAGTGCATTTTCATGAGAAGTGGGC
deoC-rev	ACACGCTCAGGCATTGTCATATCGTGG
malZ-fwd	GGTTGATTGGTTATCACCCGGATACGCG
malZ-rev	TGCCCGCGAGCAAGTGATGACG
nadC-fwd	CAAACTCGCCTGGCGGCAGG
nadC-rev	AGTTTTGATAAGCGGGAATACCAATGGCGC
vacJ-fwd	TGCTCGCAACTGACGGGAGTTACTCTG
vacJ-rev	TCAACCATCTGCGCCAGGTGTTAATTTTGATG
ygiD-fwd	CAGCTGCTAGTGCGGCAGGAAGC
ygiD-rev	CCCGTGAAGGCGCAAACGTGTCG
fabF- fwd	TGAACGGCGGGATGTACATG
fabF- rev	TCACGACTTTCAGCACACCA
rob- fwd	ATTGGTGGTCGCACAGACAA
rob- rev	TCCCGTTGCATAAATCGCCT
rmf-fabA- fwd	GTTCCTGACTATCTGGCGGG
rmf-fabA- rev	GATCCCCTTCTCAGCATCGC
oppB- fwd	AAAAACTGCTGGCTGAAGCG
oppB- rev	CAGCCAGGAAACCATGCCTA
envZ- fwd	CTTCCTCTCTGGCTTCACCG
envZ- rev	AGAAGTGGACCGTATCGTAGG
rbsR- fwd	AAAGTGTGATGGCAGCG
rbsR- rev	GCGTTAGGTTCCATTATTGC
mutL- fwd	CGCGGGAGAAAAATGTCACC
mutL- rev	GCACCTGATACGGTAGAGCG
mutH- fwd	ACGGGTTGGCGAAAGATCAA
mutH- rev	GCCGAGGAATGATGAAACGC
uvrD- fwd	TGAGTGCCGAAGAAGCCAG
uvrD- rev	CTGGCGGCGTGTTTTATGTC
sspA- fwd	GGTTTCGTTGTCTGCCGATG
sspA- rev	CGCTCGTCAGGTTGAACGTA
mfd- fwd	GCGCATCTGGAAGTAGGGTT
mfd- rev	GCCTGCTGAATGTGATTGGC
acrB- fwd	GCGGGACAGGACTCACTTTT
acrB- rev	TGGTAAGTCGAACGTGACGG
basS- fwd	TGGGTCGCCGTCAGGTATGGATG
basS- rev	TTGACCACGAGATTGCCGATTTGC
basR- fwd	CTGCACGGTCTGCCTTATGCCATC
basR- rev	ATCGTTGTTGCGATTGTCGCGTAGC
yejL-yejM-fwd	ATCGCGCAACACCAGCTCAAGG
yejL-yejM- rev	ATACTCAGGCGGGTGTGGTCTGG
mltB-1	GCCGGGGCGATGGGCTAC
alaS-1	GGGGTACCAGGGAGCTGCTGGC
RecA-FP	AAGCGTAATTACCGCATTCC
RecA-I17S- fwd	GCGGCAGCACTGGGCCAGAGTGAGAAACAATTT
RecA-F21D- fwd	ACTGGGCCAGATTGAGAAACAAGATGGTAAAGGCTCCATC
RecA-F21G- fwd	ACTGGGCCAGATTGAGAAACAAGGTGGTAAAGGCTCCATC
RecA-L29D- fwd	AAAGGCTCCATCATGCGCGATGGTGAAGACCGTTCCATG
RecA-G30I- fwd	GCTCCATCATGCGCCTGATTGAAGACCGTTCCATGG
RecA-S34L- fwd	GCGCCTGGGTGAAGACCGTTTAATGGATGTGGAAACC
RecA-S34W- fwd	CGCCTGGGTGAAGACCGTTGGATGGATGTGGAAAC
RecA-V37M- fwd	GTGAAGACCGTTCCATGGATATGGAAACCATCTCTA
RecA-R60F- fwd	GGTGGTCTGCCGATGGGCTTTATCGTCGAAATCTACGGA
RecA-R60H- fwd	GGTCTGCCGATGGGCCATATCGTCGAAATCTAC
RecA-R60Q- fwd	GGTCTGCCGATGGGCCAGATCGTCGAAATCTACG
RecA-R60S- fwd	GGTCTGCCGATGGGCAGTATCGTCGAAATCT
RecA-R85F- fwd	GATCGCCGCAGCGCAGTTTGAAGGTAAAACCTGTG
RecA-K88E- fwd	CGCAGCGCAGCGTGAAGGTGAGACCTGTGCGT
RecA-H97A- fwd	TGTGCGTTTATCGATGCTGAAGCCGCGCTGGACC
RecA-R105F- fwd	GCTGGACCCAATCTACGCATTTAAACTGGGCGTCGATATC
RecA-D112L- fwd	AAACTGGGCGTCGATATCCTAAACCTGCTGTGCTCCCAG
RecA-D112W- fwd	AAACTGGGCGTCGATATCTGGAACCTGCTGTGCTCCCAG
RecA-L115S- fwd	CGATATCGACAACCTGTCGTGCTCCCAGCCGGAC
RecA-Q124E- fwd	GGACACCGGCGAGGAGGCACTGGAAAT
RecA-Q124S- fwd	CGGACACCGGCGAGTCGGCACTGGAAATCTG
RecA-I128A- fwd	CGTAAAAGAGAAGCTGGTCGAGAAAGCAGGCGC
RecA-G136L- fwd	TGACGCCCTGGCGCGTTCTCTAGCAGTAGACGTTATC
RecA-A137E- fwd	GGCGCGTTCTGGCGAAGTAGACGTTATCG
RecA-V138D- fwd	GCGCGTTCTGGCGCAGATGACGTTATCGTCGTTGAC
RecA-V138G- fwd	GCGTTCTGGCGCAGGAGACGTTATCGTCG
RecA-D139L- fwd	GCGCGTTCTGGCGCAGTACTAGTTATCGTCGTTGACTCC
RecA-M164L- fwd	GGCGACTCTCACTTGGGCCTTGCGG
RecA-G165A- fwd	GACTCTCACATGGCCCTTGCGGCACGT
RecA-A167D- fwd	CTCTCACATGGGCCTTGATGCACGTATGATGAGCCA
RecA-A169G- fwd	CATGGGCCTTGCGGGACGTATGATGAGCC
RecA-M170E- fwd	GCCTTGCGGCACGTGAGATGAGCCAGGCGA
RecA-M170K- fwd	GCCTTGCGGCACGTAAGATGAGCCAGGCG
RecA-N213F- fwd	CCGGAAACCACTACCGGTGGTTTCGCGCTGAAAT
RecA-A214K- fwd	ACCACTACCGGTGGTAACAAGCTGAAATTCTACGCCTC
RecA-S220F- fwd	GCGCTGAAATTCTACGCCTTTGTTCGTCTCGACAT
RecA-S220G- fwd	CGCTGAAATTCTACGCCGGTGTTCGTCTCGACATCC
RecA-S220T- fwd	CGCTGAAATTCTACGCCACTGTTCGTCTCGACATC
RecA-R222H- fwd	TCTACGCCTCTGTTCATCTCGACATCCGTCG
RecA-G288A- fwd	GATCGAGAAAGCAGCCGCGTGGTACAGCT
RecA-I17S- rev	AAATTGTTTCTCACTCTGGCCCAGTGCTGCCGC
RecA-F21D- rev	GATGGAGCCTTTACCATCTTGTTTCTCAATCTGGCCCAGT
RecA-F21G- rev	GATGGAGCCTTTACCACCTTGTTTCTCAATCTGGCCCAGT
RecA-L29D- rev	CATGGAACGGTCTTCACCATCGCGCATGATGGAGCCTTT
RecA-G30I- rev	CCATGGAACGGTCTTCAATCAGGCGCATGATGGAGC
RecA-S34L- rev	GGTTTCCACATCCATTAAACGGTCTTCACCCAGGCGC
RecA-S34W- rev	GTTTCCACATCCATCCAACGGTCTTCACCCAGGCG
RecA-V37M- rev	TAGAGATGGTTTCCATATCCATGGAACGGTCTTCAC
RecA-R60F- rev	TCCGTAGATTTCGACGATAAAGCCCATCGGCAGACCACC
RecA-R60H- rev	GTAGATTTCGACGATATGGCCCATCGGCAGACC
RecA-R60Q- rev	CGTAGATTTCGACGATCTGGCCCATCGGCAGACC
RecA-R60S- rev	AGATTTCGACGATACTGCCCATCGGCAGACC
RecA-R85F- rev	CACAGGTTTTACCTTCAAACTGCGCTGCGGCGATC
RecA-K88E- rev	ACGCACAGGTCTCACCTTCACGCTGCGCTGCG
RecA-H97A- rev	GGTCCAGCGCGGCTTCAGCATCGATAAACGCACA
RecA-R105F- rev	GATATCGACGCCCAGTTTAAATGCGTAGATTGGGTCCAGC
RecA-D112L- rev	CTGGGAGCACAGCAGGTTTAGGATATCGACGCCCAGTTT
RecA-D112W- rev	CTGGGAGCACAGCAGGTTCCAGATATCGACGCCCAGTTT
RecA-L115S- rev	GTCCGGCTGGGAGCACGACAGGTTGTCGATATCG
RecA-Q124E- rev	ATTTCCAGTGCCTCCTCGCCGGTGTCC
RecA-Q124S- rev	CAGATTTCCAGTGCCGACTCGCCGGTGTCCG
RecA-I128A- rev	GCGCCTGCTTTCTCGACCAGCTTCTCTTTTACG
RecA-G136L- rev	GATAACGTCTACTGCTAGAGAACGCGCCAGGGCGTCA
RecA-A137E- rev	CGATAACGTCTACTTCGCCAGAACGCGCC
RecA-V138D- rev	GTCAACGACGATAACGTCATCTGCGCCAGAACGCGC
RecA-V138G- rev	CGACGATAACGTCTCCTGCGCCAGAACGC
RecA-D139L- rev	GGAGTCAACGACGATAACTAGTACTGCGCCAGAACGCGC
RecA-M164L- rev	CCGCAAGGCCCAAGTGAGAGTCGCC
RecA-G165A- rev	ACGTGCCGCAAGGGCCATGTGAGAGTC
RecA-A167D- rev	TGGCTCATCATACGTGCATCAAGGCCCATGTGAGAG
RecA-A169G- rev	GGCTCATCATACGTCCCGCAAGGCCCATG
RecA-M170E- rev	TCGCCTGGCTCATCTCACGTGCCGCAAGGC
RecA-M170K- rev	CGCCTGGCTCATCTTACGTGCCGCAAGGC
RecA-N213F- rev	ATTTCAGCGCGAAACCACCGGTAGTGGTTTCCGG
RecA-A214K- rev	GAGGCGTAGAATTTCAGCTTGTTACCACCGGTAGTGGT
RecA-S220F- rev	ATGTCGAGACGAACAAAGGCGTAGAATTTCAGCGC
RecA-S220G- rev	GGATGTCGAGACGAACACCGGCGTAGAATTTCAGCG
RecA-S220T- rev	GATGTCGAGACGAACAGTGGCGTAGAATTTCAGCG
RecA-R222H- rev	CGACGGATGTCGAGATGAACAGAGGCGTAGA
RecA-G288A- rev	AGCTGTACCACGCGGCTGCTTTCTCGATC
orb177	ACAAGAAGTTATCAAGAGTAAAATAAAAGATATTAGAGAGTAAATATATGATTCCGGGGATCCGTCGACC
orb178	ACCAGCCTCCGGAAGATAATCAGAGAATATTTGCGATTGATGTAGGCTGGAGCTGCTTCG
orb179	GGCGTTCTTGATTCAATTAGATATCGGTAG
orb180	CAGTCAGGAGGCCGGTCAG
orb194	GAAACATATTGACTCAGGAGATATTAGAATTCC
orb195	TCACTTATCGTCGTCATCCTTGTAATCGAGAATATTTGCGATTGATTTGGCCAG
orb196	CGCAAATATTCTCGATTACAAGGATGACGACGATAAGTGATTATCTTCCGGAGGCTGGTCTGAC
orb197	ATACTGGATCTCATAGACCGGCTG
